# Supplementary material for: Sensitivity and Contrast Characterization of PMMA 950K Resist Under 30 keV Focused Ga+ Ion Beam Exposure
Source: Micromachines (Basel). 2025 Aug 20;16(8):958. doi: 10.3390/mi16080958 (PMC12388081; doi:10.3390/mi16080958)
Supplement: Supplementary file 1 [file micromachines-16-00958-s001.zip]

Archive with 1 entries (1 files):
- micromachines-3742609-supplementary.pdf
